# Supplementary material for: A Reactive Oxygen Species-Responsive Biomimetic Adhesive Hydrogel Mediates Immunoregulation to Effectively Prevent Intrauterine Adhesions
Source: Pharmaceutics. 2026 May 30;18(6):685. doi: 10.3390/pharmaceutics18060685 (PMC13306208; doi:10.3390/pharmaceutics18060685)
Supplement: Supplementary file 1 [file pharmaceutics-18-00685-s001.zip]

Archive with 1 entries (1 files):
- pharmaceutics-4278465-supplementary.pdf
